# Supplementary material for: Antithrombotic Effects of Cordycepin-Enriched WIB-801CE via Inhibition of Thromboxane A2-Induced αIIbβ3 Activation and Thrombin-Mediated Fibrin Clot Retraction
Source: Int J Mol Sci. 2026 Feb 27;27(5):2254. doi: 10.3390/ijms27052254 (PMC12985963; doi:10.3390/ijms27052254)
Supplement: Supplementary file 1 [file ijms-27-02254-s001.zip]

Archive with 1 entries (1 files):
- ijms-4148439-supplementary.pdf
